# Supplementary material for: Similarity of the dog and human gut microbiomes in gene content and response to diet
Source: Microbiome. 2018 Apr 19;6:72. doi: 10.1186/s40168-018-0450-3 (PMC5907387; doi:10.1186/s40168-018-0450-3)
Supplement: Supplementary file 1 — Table S1. Properties of the dogs. (XLSX 15 kb) [file 40168_2018_450_MOESM1_ESM.xlsx]

## Sheet: Sheet1
	PetName	Pet ID	ENA_ACCESSION	Phenotype	Diet	TissueFat_pre	TissueFat_post	Age	Breed	Sex	Cohort	Final fecal date	Note
Sample_1	Elaine	BG0131CF	SAMN06172431	Lean to normal	HPLC	24	20.5	1.97	BEA	F	1	Sept. 9-12
Sample_2	Snoopy	BA0108CM	SAMN06172504	Overweight to obese	HPLC	34	36	7.87	BEA	M	2	sept. 30-Oct. 4
Sample_3	Belle	BA0103CF	SAMN06172407	Lean to normal	LPHC	30.2	30.6	7.81	BEA	F	1	Sept. 9-12	She was 30.2% BF before feeding started a month earlier. Didn't lose BW.
Sample_4	Dunbar	BB0080CM	SAMN06172427	Lean to normal	LPHC	24.1	24.1	7.5	LAB	M	1	Sept. 9-12
Sample_5	Faulkner	BC0117CM	SAMN06172435	Lean to normal	HPLC	28.9	26.7	6	LAB	M	1	Sept. 9-12
Sample_6	Gatling	BE0111CM	SAMN06172445	Lean to normal	LPHC	20.3	15.4	4.38	LAB	M	2	sept. 30-Oct. 4
Sample_7	Saki	BB0102CF	SAMN06172494	Lean to normal	LPHC	19.1	10.1	7.28	BEA	F	2	sept. 30-Oct. 4
Sample_8	Mummy	BB0127CF	SAMN06172476	Lean to normal	HPLC	19.5	16.1	6.86	LAB	F	2	sept. 30-Oct. 4
Sample_9	Flurry	BH0049CF	SAMN06172437	Lean to normal	HPLC	25.6	16.4	1.54	BEA	F	2	sept. 30-Oct. 4
Sample_10	Red	BD0096CF	SAMN06172490	Overweight to obese	LPHC	47.6	47.9	4.99	LAB	F	1	Sept. 9-12
Sample_11	Burrito	BE0143CM	SAMN06172413	Lean to normal	HPLC	15.3	10.1	4.01	BEA	M	2	sept. 30-Oct. 4
Sample_12	Trix	BA0053CF	SAMN06172520	Lean to normal	LPHC	24.2	20.5	8.44	BEA	F	1	Sept. 9-12
Sample_13	Tephra	BE0103CF	SAMN06172514	Lean to normal	HPLC	32.4	32.1	4.43	LAB	F	1	Sept. 9-12
Sample_14	Tibetan	BD0093CM	SAMN06172516	Overweight to obese	HPLC	40.4	39.6	4.99	LAB	M	1	Sept. 9-12
Sample_15	Jenna	BA0098CF	SAMN06172456	Lean to normal	LPHC	26.8	25.5	8.03	LAB	F	2	sept. 30-Oct. 4
Sample_16	Kenny	BG0058CM	SAMN06172460	Lean to normal	LPHC	26.5	22.7	2.36	BEA	M	2	sept. 30-Oct. 4
Sample_17	Boron.8815	BF0098CM	SAMEA103957796	Lean to normal	HPLC	28.1	22	3.15	LAB	M	2	sept. 30-Oct. 4	Needed antibiotic in the middle of the trial. Pre-antibiotic sample 9/25/2014
Sample_18	Freddie	BC0108CM	SAMN06172439	Lean to normal	LPHC	33	32.8	6	LAB	M	1	Sept. 9-12
Sample_19	Bandit	AZ0048CM	SAMN06172405	Overweight to obese	HPLC	42.8	41.6	8.78	BEA	M	1	Sept. 9-12
Sample_20	Garnier	AX0066CF	SAMN06172441	Lean to normal	HPLC	29.6	26.3	10.77	BEA	F	1	Sept. 9-12	She was 29.6% BF before feeding started a month earlier. Lost some BW.
Sample_21	Kit	BD0115CM	SAMN06172462	Overweight to obese	LPHC	39.6	40.7	4.99	LAB	M	1	Sept. 9-12
Sample_22	Charlie	AY0085CM	SAMN06172419	Lean to normal	HPLC	19.4	13.6	10.07	BEA	M	1	Sept. 9-12
Sample_23	Ash	BE0139CM	SAMN06172401	Lean to normal	LPHC	30.3	20.1	4.49	LAB	M	2	sept. 30-Oct. 4
Sample_24	George	BG0128CM	SAMN06172447	Lean to normal	LPHC	22.5	15.9	2.02	BEA	M	2	sept. 30-Oct. 4
Sample_25	Skinner	BB0076CM	SAMN06172502	Lean to normal	HPLC	25.8	19.1	7.55	LAB	M	2	sept. 30-Oct. 4
Sample_26	Bissell	AY0067CF	SAMN06172409	Overweight to obese	HPLC	43.5	39.6	10.29	BEA	F	1	Sept. 9-12
Sample_27	Mya	AY0086CF	SAMN06172478	Overweight to obese	LPHC	48.5	48.3	10.05	BEA	F	1	Sept. 9-12
Sample_28	Shorty	BC0118CM	SAMN06172500	Lean to normal	LPHC	11	12.8	5.99	BEA	M	1	Sept. 9-12
Sample_29	Briea	AY0056CF	SAMN06172411	Overweight to obese	LPHC	39.1	42.2	10.57	LAB	F	1	Sept. 9-12
Sample_30	Peterbilt	BG0074CM	SAMN06172482	Overweight to obese	HPLC	39.9	41.7	2.24	BEA	M	1	Sept. 9-12
Sample_31	Connie	BB0090CF	SAMN06172425	Lean to normal	LPHC	29.1	23.8	7.49	LAB	F	2	sept. 30-Oct. 4
Sample_32	Glacier	BD0081CM	SAMN06172449	Overweight to obese	HPLC	35.8	36.8	5.12	LAB	M	2	sept. 30-Oct. 4
Sample_33	Avalanche	BH0039CF	SAMN06172403	Overweight to obese	HPLC	29.9	26.5	1.54	BEA	F	2	sept. 30-Oct. 4	She was 29.9% BF before feeding started a month earlier. Lost BW during feeding study
Sample_34	Jeb	BA0095CM	SAMN06172454	Overweight to obese	HPLC	43.5	43.2	7.97	LAB	M	1	Sept. 9-12
Sample_35	Granny Smith	BC0077CF	SAMN06172453	Overweight to obese	LPHC	42.6	44.9	6.56	BEA	F	1	Sept. 9-12
Sample_36	Oklahoma	AZ0054CM	SAMN06172480	Lean to normal	HPLC	25.8	24.4	8.72	BEA	M	1	Sept. 9-12
Sample_37	Cobain	BD0102CM	SAMN06172423	Lean to normal	HPLC	23	20.7	4.87	LAB	M	1	Sept. 9-12
Sample_38	Ed	BE0107CM	SAMN06172429	Overweight to obese	LPHC	37.5	38.5	4.41	LAB	M	2	sept. 30-Oct. 4
Sample_39	Susan	BG0132CF	SAMN06172512	Overweight to obese	LPHC	33.3	33.8	2.02	BEA	F	2	sept. 30-Oct. 4
Sample_40	Cinder	BE0140CF	SAMN06172421	Overweight to obese	HPLC	35.9	37.1	4.49	LAB	F	2	sept. 30-Oct. 4
Sample_41	Mack	BG0072CM	SAMN06172468	Overweight to obese	HPLC	40.2	39.1	2.3	BEA	M	2	sept. 30-Oct. 4
Sample_42	Scrappy	BC0110CM	SAMN06172498	Overweight to obese	HPLC	46.4	46.8	6	LAB	M	1	Sept. 9-12
Sample_43	Cam	AZ0051CM	SAMN06172415	Overweight to obese	LPHC	40	40.4	8.75	BEA	M	1	Sept. 9-12
Sample_44	Stewie	BD0062CM	SAMN06172506	Lean to normal	LPHC	21.6	19	5.22	BEA	M	1	Sept. 9-12
Sample_45	Magnolia	BF0076CF	SAMN06172470	Overweight to obese	HPLC	44.4	42.5	3.14	LAB	F	1	Sept. 9-12
Sample_46	Monroe	BD0100CF	SAMN06172474	Overweight to obese	LPHC	35.5	40.6	4.92	LAB	F	2	sept. 30-Oct. 4
Sample_47	Tim	BG0059CM	SAMN06172518	Overweight to obese	LPHC	35.2	40.3	2.36	BEA	M	2	sept. 30-Oct. 4
Sample_48	Scooby	BC0107CM	SAMN06172496	Overweight to obese	HPLC	36.7	39.7	6.06	LAB	M	2	sept. 30-Oct. 4
Sample_49	Pinky	BE0085CF	SAMN06172484	Overweight to obese	HPLC	34.7	37.7	4.3	BEA	F	2	sept. 30-Oct. 4
Sample_50	Uncle Jesse	BD0110CM	SAMN06172522	Overweight to obese	LPHC	37.9	41.4	4.87	BEA	M	2	sept. 30-Oct. 4
Sample_51	Reba	BG0060CF	SAMN06172488	Overweight to obese	LPHC	39.8	41.3	2.3	BEA	F	1	Sept. 9-12
Sample_52	Rahab	AY0114CF	SAMN06172486	Lean to normal	HPLC	28.8	25.6	9.81	LAB	F	1	Sept. 9-12
Sample_53	Escalade	AY0129CF	SAMN06172433	Lean to normal	LPHC	29.5	31.3	9.63	LAB	F	1	Sept. 9-12
Sample_54	Strait	BD0078CM	SAMN06172508	Overweight to obese	LPHC	34.5	37.6	5.12	LAB	M	2	sept. 30-Oct. 4
Sample_55	Lana	BB0139CF	SAMN06172464	Overweight to obese	LPHC	35.2	36.5	6.72	BEA	F	2	sept. 30-Oct. 4
Sample_56	Juniper	BF0197CF	SAMN06172458	Overweight to obese	HPLC	35.9	38.1	3.19	LAB	F	2	sept. 30-Oct. 4
Sample_57	Garth	BG0057CM	SAMN06172443	Lean to normal	HPLC	20.1	14.2	2.36	BEA	M	2	sept. 30-Oct. 4
Sample_58	Boron.8816	BF0098CM	SAMEA103957793	Lean to normal	HPLC	28.1	22	3.15	LAB	M	2	sept. 30-Oct. 4	with antibiotic sample 10/1/2014
Sample_59	Strawberry	AZ0042CF	SAMN06172510	Overweight to obese	HPLC	47.7	50.5	9.09	BEA	F	1	Sept. 9-12
Sample_60	Gold	BF0091CF	SAMN06172451	Lean to normal	LPHC	8.8	3.5	3.09	LAB	F	1	Sept. 9-12	According BCS history, Gold's TF% should be 8-15%. BCS history: 7/10/2014: BCS=5; 7/24: 4; 8/6: 4; 8/18: 3; 9/2: 3; 9/25: 4
Sample_61	Carbon	AY0062CM	SAMN06172417	Overweight to obese	LPHC	44.9	44.2	10.57	LAB	M	1	Sept. 9-12
Sample_62	Virginia	BC0111CF	SAMN06172524	Overweight to obese	LPHC	41.4	43.1	6.05	LAB	F	2	sept. 30-Oct. 4
Sample_63	Michael	BF0127CM	SAMN06172472	Lean to normal	LPHC	20.7	18.2	2.95	BEA	M	2	sept. 30-Oct. 4
Sample_64	Reese's	BF0026CF	SAMN06172492	Lean to normal	HPLC	24.9	20.9	3.51	LAB	F	2	sept. 30-Oct. 4
Sample_65	Linus II	BA0109CM	SAMN06172466	Lean to normal	HPLC	23.1	15.6	7.87	BEA	M	2	sept. 30-Oct. 4
Sample_A01	Bandit	AZ0048CM	SAMN06172404	Overweight to obese	Baseline	42.8	41.6	8.78	BEA	M	1	Sept. 9-12
Sample_A02	Mya	AY0086CF	SAMN06172477	Overweight to obese	Baseline	48.5	48.3	10.05	BEA	F	1	Sept. 9-12
Sample_A03	Granny Smith	BC0077CF	SAMN06172452	Overweight to obese	Baseline	42.6	44.9	6.56	BEA	F	1	Sept. 9-12
Sample_A04	Cam	AZ0051CM	SAMN06172414	Overweight to obese	Baseline	40	40.4	8.75	BEA	M	1	Sept. 9-12
Sample_A05	Reba	BG0060CF	SAMN06172487	Overweight to obese	Baseline	39.8	41.3	2.3	BEA	F	1	Sept. 9-12
Sample_A06	Strawberry	AZ0042CF	SAMN06172509	Overweight to obese	Baseline	47.7	50.5	9.09	BEA	F	1	Sept. 9-12
Sample_A07	Belle	BA0103CF	SAMN06172406	Lean to normal	Baseline	30.2	30.6	7.81	BEA	F	1	Sept. 9-12	She was 30.2% BF before feeding started a month earlier. Didn't lose BW.
Sample_A08	Elaine	BG0131CF	SAMN06172430	Lean to normal	Baseline	24	20.5	1.97	BEA	F	1	Sept. 9-12
Sample_A09	Trix	BA0053CF	SAMN06172519	Lean to normal	Baseline	24.2	20.5	8.44	BEA	F	1	Sept. 9-12
Sample_A10	Garnier	AX0066CF	SAMN06172440	Lean to normal	Baseline	29.6	26.3	10.77	BEA	F	1	Sept. 9-12	She was 29.6% BF before feeding started a month earlier. Lost some BW.
Sample_A11	Shorty	BC0118CM	SAMN06172499	Lean to normal	Baseline	11	12.8	5.99	BEA	M	1	Sept. 9-12
Sample_A12	Oklahoma	AZ0054CM	SAMN06172479	Lean to normal	Baseline	25.8	24.4	8.72	BEA	M	1	Sept. 9-12
Sample_A13	Stewie	BD0062CM	SAMN06172505	Lean to normal	Baseline	21.6	19	5.22	BEA	M	1	Sept. 9-12
Sample_A14	Rahab	AY0114CF	SAMN06172485	Lean to normal	Baseline	28.8	25.6	9.81	LAB	F	1	Sept. 9-12
Sample_A15	Gold	BF0091CF	SAMN06172450	Lean to normal	Baseline	8.8	3.5	3.09	LAB	F	1	Sept. 9-12	According BCS history, Gold's TF% should be 8-15%. BCS history: 7/10/2014: BCS=5; 7/24: 4; 8/6: 4; 8/18: 3; 9/2: 3; 9/25: 4
Sample_A16	Dunbar	BB0080CM	SAMN06172426	Lean to normal	Baseline	24.1	24.1	7.5	LAB	M	1	Sept. 9-12
Sample_A17	Tephra	BE0103CF	SAMN06172513	Lean to normal	Baseline	32.4	32.1	4.43	LAB	F	1	Sept. 9-12
Sample_A18	Kit	BD0115CM	SAMN06172461	Overweight to obese	Baseline	39.6	40.7	4.99	LAB	M	1	Sept. 9-12
Sample_A19	Freddie	BC0108CM	SAMN06172438	Lean to normal	Baseline	33	32.8	6	LAB	M	1	Sept. 9-12
Sample_A20	Briea	AY0056CF	SAMN06172410	Overweight to obese	Baseline	39.1	42.2	10.57	LAB	F	1	Sept. 9-12
Sample_A21	Cobain	BD0102CM	SAMN06172422	Lean to normal	Baseline	23	20.7	4.87	LAB	M	1	Sept. 9-12
Sample_A22	Red	BD0096CF	SAMN06172489	Overweight to obese	Baseline	47.6	47.9	4.99	LAB	F	1	Sept. 9-12
Sample_A23	Magnolia	BF0076CF	SAMN06172469	Overweight to obese	Baseline	44.4	42.5	3.14	LAB	F	1	Sept. 9-12
Sample_A24	Escalade	AY0129CF	SAMN06172432	Lean to normal	Baseline	29.5	31.3	9.63	LAB	F	1	Sept. 9-12
Sample_A25	Carbon	AY0062CM	SAMN06172416	Overweight to obese	Baseline	44.9	44.2	10.57	LAB	M	1	Sept. 9-12
Sample_A26	Jeb	BA0095CM	SAMEA103957794	Overweight to obese	Baseline	43.5	43.2	7.97	LAB	M	1	Sept. 9-12
Sample_A27	Faulkner	BC0117CM	SAMN06172434	Lean to normal	Baseline	28.9	26.7	6	LAB	M	1	Sept. 9-12
Sample_A28	Tibetan	BD0093CM	SAMN06172515	Overweight to obese	Baseline	40.4	39.6	4.99	LAB	M	1	Sept. 9-12
Sample_A29	Charlie	AY0085CM	SAMN06172418	Lean to normal	Baseline	19.4	13.6	10.07	BEA	M	1	Sept. 9-12
Sample_A30	Bissell	AY0067CF	SAMN06172408	Overweight to obese	Baseline	43.5	39.6	10.29	BEA	F	1	Sept. 9-12
Sample_A31	Scrappy	BC0110CM	SAMN06172497	Overweight to obese	Baseline	46.4	46.8	6	LAB	M	1	Sept. 9-12
Sample_A32	Peterbilt	BG0074CM	SAMN06172481	Overweight to obese	Baseline	39.9	41.7	2.24	BEA	M	1	Sept. 9-12
Sample_A33	George	BG0128CM	SAMN06172446	Lean to normal	Baseline	22.5	15.9	2.02	BEA	M	2	sept. 30-Oct. 4
Sample_A34	Tim	BG0059CM	SAMN06172517	Overweight to obese	Baseline	35.2	40.3	2.36	BEA	M	2	sept. 30-Oct. 4
Sample_A35	Snoopy	BA0108CM	SAMN06172503	Overweight to obese	Baseline	34	36	7.87	BEA	M	2	sept. 30-Oct. 4
Sample_A36	Pinky	BE0085CF	SAMN06172483	Overweight to obese	Baseline	34.7	37.7	4.3	BEA	F	2	sept. 30-Oct. 4
Sample_A37	Lana	BB0139CF	SAMN06172463	Overweight to obese	Baseline	35.2	36.5	6.72	BEA	F	2	sept. 30-Oct. 4
Sample_A38	Michael	BF0127CM	SAMN06172471	Lean to normal	Baseline	20.7	18.2	2.95	BEA	M	2	sept. 30-Oct. 4
Sample_A39	Uncle Jesse	BD0110CM	SAMN06172521	Overweight to obese	Baseline	37.9	41.4	4.87	BEA	M	2	sept. 30-Oct. 4
Sample_A40	Susan	BG0132CF	SAMN06172511	Overweight to obese	Baseline	33.3	33.8	2.02	BEA	F	2	sept. 30-Oct. 4
Sample_A41	Scooby	BC0107CM	SAMN06172495	Overweight to obese	Baseline	36.7	39.7	6.06	LAB	M	2	sept. 30-Oct. 4
Sample_A42	Monroe	BD0100CF	SAMN06172473	Overweight to obese	Baseline	35.5	40.6	4.92	LAB	F	2	sept. 30-Oct. 4
Sample_A43	Strait	BD0078CM	SAMN06172507	Overweight to obese	Baseline	34.5	37.6	5.12	LAB	M	2	sept. 30-Oct. 4
Sample_A44	Jenna	BA0098CF	SAMN06172455	Lean to normal	Baseline	26.8	25.5	8.03	LAB	F	2	sept. 30-Oct. 4
Sample_A45	Glacier	BD0081CM	SAMN06172448	Overweight to obese	Baseline	35.8	36.8	5.12	LAB	M	2	sept. 30-Oct. 4
Sample_A46	Reese's	BF0026CF	SAMN06172491	Lean to normal	Baseline	24.9	20.9	3.51	LAB	F	2	sept. 30-Oct. 4
Sample_A47	Ed	BE0107CM	SAMN06172428	Overweight to obese	Baseline	37.5	38.5	4.41	LAB	M	2	sept. 30-Oct. 4
Sample_A48	Mummy	BB0127CF	SAMN06172475	Lean to normal	Baseline	19.5	16.1	6.86	LAB	F	2	sept. 30-Oct. 4
Sample_A49	Ash	BE0139CM	SAMN06172400	Lean to normal	Baseline	30.3	20.1	4.49	LAB	M	2	sept. 30-Oct. 4
Sample_A50	Connie	BB0090CF	SAMN06172424	Lean to normal	Baseline	29.1	23.8	7.49	LAB	F	2	sept. 30-Oct. 4
Sample_A51	Skinner	BB0076CM	SAMN06172501	Lean to normal	Baseline	25.8	19.1	7.55	LAB	M	2	sept. 30-Oct. 4
Sample_A52	Cinder	BE0140CF	SAMN06172420	Overweight to obese	Baseline	35.9	37.1	4.49	LAB	F	2	sept. 30-Oct. 4
Sample_A53	Boron.8815	BF0098CM	SAMEA103957795	Lean to normal	Baseline	28.1	22	3.15	LAB	M	2	sept. 30-Oct. 4	Needed antibiotic in the middle of the trial. Pre-antibiotic sample 9/25/2014
Sample_A54	Juniper	BF0197CF	SAMN06172457	Overweight to obese	Baseline	35.9	38.1	3.19	LAB	F	2	sept. 30-Oct. 4
Sample_A55	Gatling	BE0111CM	SAMN06172444	Lean to normal	Baseline	20.3	15.4	4.38	LAB	M	2	sept. 30-Oct. 4
Sample_A56	Virginia	BC0111CF	SAMN06172523	Overweight to obese	Baseline	41.4	43.1	6.05	LAB	F	2	sept. 30-Oct. 4
Sample_A57	Garth	BG0057CM	SAMN06172442	Lean to normal	Baseline	20.1	14.2	2.36	BEA	M	2	sept. 30-Oct. 4
Sample_A58	Kenny	BG0058CM	SAMN06172459	Lean to normal	Baseline	26.5	22.7	2.36	BEA	M	2	sept. 30-Oct. 4
Sample_A59	Avalanche	BH0039CF	SAMN06172402	Overweight to obese	Baseline	29.9	26.5	1.54	BEA	F	2	sept. 30-Oct. 4	She was 29.9% BF before feeding started a month earlier. Lost BW during feeding study
Sample_A60	Flurry	BH0049CF	SAMN06172436	Lean to normal	Baseline	25.6	16.4	1.54	BEA	F	2	sept. 30-Oct. 4
Sample_A61	Burrito	BE0143CM	SAMN06172412	Lean to normal	Baseline	15.3	10.1	4.01	BEA	M	2	sept. 30-Oct. 4
Sample_A62	Linus II	BA0109CM	SAMN06172465	Lean to normal	Baseline	23.1	15.6	7.87	BEA	M	2	sept. 30-Oct. 4
Sample_A63	Mack	BG0072CM	SAMN06172467	Overweight to obese	Baseline	40.2	39.1	2.3	BEA	M	2	sept. 30-Oct. 4
Sample_A64	Saki	BB0102CF	SAMN06172493	Lean to normal	Baseline	19.1	10.1	7.28	BEA	F	2	sept. 30-Oct. 4
