# Supplementary material for: Similarity of the dog and human gut microbiomes in gene content and response to diet
Source: Microbiome. 2018 Apr 19;6:72. doi: 10.1186/s40168-018-0450-3 (PMC5907387; doi:10.1186/s40168-018-0450-3)
Supplement: Supplementary file 2 — Table S2. Basic statistics of the metagenomics data: number of base pairs and reads per sample. (XLSX 12 kb) [file 40168_2018_450_MOESM2_ESM.xlsx]

## Sheet: Sheet1
	Pre QC			Post QC
	reads	bases	avg	reads	bases	avg
sample
Sample_1	135042384	16880298000	125	127354557	14798147761	116
Sample_10	188810382	23601297750	125	177272796	20730882791	117
Sample_11	125579064	15697383000	125	119749414	14097349924	118
Sample_12	100202978	12525372250	125	94900078	11128816727	117
Sample_13	106817062	13352132750	125	100439382	11742593150	117
Sample_14	105172664	13146583000	125	100858353	11893268629	118
Sample_15	92346844	11543355500	125	87080755	10085496589	116
Sample_16	86645784	10830723000	125	81886791	9589179138	117
Sample_17	96268864	12033608000	125	90944098	10653769953	117
Sample_18	121327282	15165910250	125	114623717	13452473173	117
Sample_19	110025794	13753224250	125	104652404	12305369116	118
Sample_2	85339582	10667447750	125	81524602	9569175751	117
Sample_20	90249214	11281151750	125	85996436	10120178382	118
Sample_21	91909088	11488636000	125	87614523	10306596549	118
Sample_22	95924744	11990593000	125	91046316	10683207090	117
Sample_23	84433544	10554193000	125	79115942	8615947281	109
Sample_24	125510298	15688787250	125	119799984	14104253087	118
Sample_25	87481496	10935187000	125	83353729	9785363450	117
Sample_26	142560168	17820021000	125	135350087	15872560843	117
Sample_27	92635610	11579451250	125	87510677	10255593133	117
Sample_28	99803212	12475401500	125	94095300	11022015920	117
Sample_29	103223520	12902940000	125	97547748	11426277769	117
Sample_3	92933962	11616745250	125	88162895	10303982017	117
Sample_30	109615500	13701937500	125	104767290	12318444846	118
Sample_31	111542094	13942761750	125	105163305	12300807374	117
Sample_32	138183142	17272892750	125	131316733	15414326575	117
Sample_33	99480882	12435110250	125	94158007	11015321937	117
Sample_34	129181784	16147723000	125	123218008	14508198280	118
Sample_35	89430552	11178819000	125	84987371	9987900201	118
Sample_36	131805578	16475697250	125	126487175	14901421201	118
Sample_37	96479416	12059927000	125	92128962	10854752464	118
Sample_38	70189650	8773706250	125	67645598	7984460216	118
Sample_39	98575744	12321968000	125	94276662	11110873521	118
Sample_4	100970248	12621281000	125	95675198	11173180151	117
Sample_40	109332426	13666553250	125	104405683	12260325676	117
Sample_41	98834604	12354325500	125	94382425	11100757196	118
Sample_42	162119508	20264938500	125	154128630	18032119945	117
Sample_43	100132088	12516511000	125	94476170	11053565805	117
Sample_44	155242492	19405311500	125	147027829	17221417350	117
Sample_45	103823042	12977880250	125	98235081	11532383320	117
Sample_46	91204446	11400555750	125	86687301	10067169902	116
Sample_47	110623594	13827949250	125	104091130	12010878974	115
Sample_48	93862748	11732843500	125	88269012	10164861546	115
Sample_49	72703508	9087938500	125	68371640	7970369554	117
Sample_5	115103326	14387915750	125	110807349	13043563244	118
Sample_50	132062296	16507787000	125	125850197	14737984279	117
Sample_51	134049188	16756148500	125	127507193	14948698871	117
Sample_52	73953702	9244212750	125	70143607	8199461298	117
Sample_53	83625956	10453244500	125	79499119	9323326615	117
Sample_54	107310722	13413840250	125	102854810	12079810930	117
Sample_55	89377804	11172225500	125	84975519	9957734982	117
Sample_56	86120372	10765046500	125	82220802	9644538299	117
Sample_57	71511088	8938886000	125	68413136	8000201961	117
Sample_58	179430476	22428809500	125	172156121	20366829650	118
Sample_59	126209500	15776187500	125	121092033	14290858602	118
Sample_6	95885186	11985648250	125	91088294	10665670088	117
Sample_60	90578698	11322337250	125	86240163	10141588660	118
Sample_61	110102792	13762849000	125	105096367	12371829032	118
Sample_62	102960818	12870102250	125	98954428	11689578468	118
Sample_63	102038394	12754799250	125	97082285	11422584515	118
Sample_64	111953054	13994131750	125	106425112	12500843801	117
Sample_65	82764092	10345511500	125	78894310	9288535157	118
Sample_7	82837248	10354656000	125	78250404	9103467915	116
Sample_8	68936064	8617008000	125	65465427	7662757786	117
Sample_9	120061934	15007741750	125	114592555	13455814349	117
Sample_A01	191497606	24128698356	126	177894966	19708747552	111
Sample_A02	227200206	28627225956	126	207622518	23769454419	114
Sample_A03	174352128	21968368128	126	160891131	18543408229	115
Sample_A04	164451252	20720857752	126	147556907	16794068934	114
Sample_A05	240792188	30339815688	126	225149901	26023427675	116
Sample_A06	153717646	19368423396	126	132810101	14942635211	113
Sample_A07	167271632	21076225632	126	152094550	17242146962	113
Sample_A08	204871584	25813819584	126	188002060	21622207560	115
Sample_A09	127111160	16016006160	126	114128947	12020697042	105
Sample_A10	144468374	18203015124	126	131308812	15002461189	114
Sample_A11	154696370	19491742620	126	143301522	16549652202	115
Sample_A12	218135374	27485057124	126	198164954	22745477799	115
Sample_A13	151322700	19066660200	126	140250765	16184645186	115
Sample_A14	122423924	15425414424	126	106776382	11820583878	111
Sample_A15	144279534	18179221284	126	130934101	14924409986	114
Sample_A16	108607294	13684519044	126	98570052	11262589249	114
Sample_A17	124161106	15644299356	126	113078948	12808459158	113
Sample_A18	189001712	23814215712	126	175867476	20269969110	115
Sample_A19	89996362	11339541612	126	79243739	8701778947	110
Sample_A20	118334832	14910188832	126	104227175	11788955083	113
Sample_A21	154970780	19526318280	126	144286868	16647819975	115
Sample_A22	113347292	14281758792	126	100468320	11479703513	114
Sample_A23	98682030	12433935780	126	88467295	9985113777	113
Sample_A24	112384978	14160507228	126	101113192	11456207088	113
Sample_A25	135884916	17121499416	126	124732072	13750450469	110
Sample_A26	141356476	17810915976	126	130352615	15005898323	115
Sample_A27	100038530	12604854780	126	89933756	9976750042	111
Sample_A28	122707472	15461141472	126	107653220	12120697075	113
Sample_A29	98402814	12398754564	126	87297565	9197974521	105
Sample_A30	149029672	18777738672	126	133954565	15344873659	115
Sample_A31	154181018	19426808268	126	141046623	16126080493	114
Sample_A32	120990688	15244826688	126	110294723	12598458140	114
Sample_A33	112066596	14120391096	126	104148548	11924837504	114
Sample_A34	132884344	16743427344	126	122529746	14087171524	115
Sample_A35	149558802	18844409052	126	139583813	14957934421	107
Sample_A36	111015372	13987936872	126	98959827	10923537014	110
Sample_A37	157307148	19820700648	126	148733010	17259387508	116
Sample_A38	139242326	17544533076	126	121225670	12759419505	105
Sample_A39	103204316	13003743816	126	94262610	10745903212	114
Sample_A40	140016484	17642076984	126	130549674	15080662473	116
Sample_A41	96428982	12150051732	126	86784124	9172394148	106
Sample_A42	122345782	15415568532	126	110437787	12575637294	114
Sample_A43	87225134	10990366884	126	77640866	8513267943	110
Sample_A44	116958662	14736791412	126	104824983	11592685878	111
Sample_A45	115121760	14505341760	126	106235612	11803530804	111
Sample_A46	117943548	14860887048	126	100792414	10535133935	105
Sample_A47	120583016	15193460016	126	110443674	12218880471	111
Sample_A48	117593204	14816743704	126	105882024	11251731083	106
Sample_A49	101377624	12773580624	126	92743616	10498356805	113
Sample_A50	84581902	10657319652	126	73983218	7709093133	104
Sample_A51	100741598	12693441348	126	91232168	10317179634	113
Sample_A52	99702358	12562497108	126	87165676	9525024392	109
Sample_A53	92305512	11630494512	126	82842300	8750083056	106
Sample_A54	110053450	13866734700	126	93747230	9763020283	104
Sample_A55	84689422	10670867172	126	76350505	8618526519	113
Sample_A56	125637878	15830372628	126	115394405	13231030536	115
Sample_A57	98280432	12383334432	126	88863147	9715816509	109
Sample_A58	113820572	14341392072	126	103037334	10977757308	107
Sample_A59	86870598	10945695348	126	78147915	8344330691	107
Sample_A60	95210430	11996514180	126	83984301	9506404540	113
Sample_A61	109063454	13741995204	126	99625133	10652809330	107
Sample_A62	93866986	11827240236	126	78369020	8109076335	103
Sample_A63	93516466	11783074716	126	84412306	9554529912	113
Sample_A64	89646734	11295488484	126	79976067	8471775603	106
