# Supplementary material for: Similarity of the dog and human gut microbiomes in gene content and response to diet
Source: Microbiome. 2018 Apr 19;6:72. doi: 10.1186/s40168-018-0450-3 (PMC5907387; doi:10.1186/s40168-018-0450-3)
Supplement: Supplementary file 3 — Table S3. Gene annotation statistics. (XLSX 6 kb) [file 40168_2018_450_MOESM3_ESM.xlsx]

## Sheet: Sheet1
Rank	Dog	Human	Mouse	Pig
unannotated	276309	2133590	485418	2864873
superkingdom	51375	481271	130157	507119
kingdom	67	1094	175	3226
subkingdom	3	85	18	189
phylum	73153	671084	316337	615640
subphylum	67	809	140	6218
class	13545	93393	29543	69671
subclass	36	399	57	1008
infraclass	37	303	60	1022
infraorder	4	68	9	142
superorder	32	270	48	528
order	108750	845922	402453	659389
parvorder	1	39	11	71
suborder	17	195	62	665
superfamily	1	12	1	44
family	43166	245675	95798	205259
subfamily	49	133	5	604
tribe	3	16	7	27
subtribe	2	3	3	9
genus	127816	910843	183457	629263
subgenus	24	96	20	440
species group	1168	3588	287	1153
species subgroup	1	8	0	18
species	546545	4454341	923908	2104148
subspecies	5233	36645	4097	15134
varietas	0	10	2	6
forma	1	4	1	6
