# Supplementary material for: Similarity of the dog and human gut microbiomes in gene content and response to diet
Source: Microbiome. 2018 Apr 19;6:72. doi: 10.1186/s40168-018-0450-3 (PMC5907387; doi:10.1186/s40168-018-0450-3)
Supplement: Supplementary file 4 — Table S4. Phylum-level relative abundances of the microbiota. (XLSX 5 kb) [file 40168_2018_450_MOESM4_ESM.xlsx]

## Sheet: Sheet1
	mean	std	min	25th-percentile (Q1)	50th-percentile (median)	75th-percentile (Q3)	max
Bacteroidetes	0.509658	0.16926	0.0165229	0.417747	0.536821	0.627649	0.812463
Firmicutes	0.278324	0.179085	0.0645789	0.166532	0.223718	0.34712	0.927674
Fusobacteria	0.0911512	0.046689	0.0104456	0.063819	0.0788527	0.103008	0.316001
Proteobacteria	0.0666439	0.0310154	0.00797341	0.043301	0.0635346	0.0849141	0.168264
Actinobacteria	0.0117003	0.0105584	0.000402986	0.00445238	0.00855401	0.0153551	0.0510925
Spirochaetes	6.61011e-05	0.000262689	0	0	0	0	0.00218971
-1	0.0424568	0.051198	0.000776911	0.0112748	0.0224772	0.0590325	0.266319
