# Supplementary material for: Similarity of the dog and human gut microbiomes in gene content and response to diet
Source: Microbiome. 2018 Apr 19;6:72. doi: 10.1186/s40168-018-0450-3 (PMC5907387; doi:10.1186/s40168-018-0450-3)
Supplement: Supplementary file 5 — Table S5. Spearman correlation and SparCC-derived p value for all nodes in the co-abundance correlation network analyzed. (XLSX 7 kb) [file 40168_2018_450_MOESM5_ESM.xlsx]

## Sheet: Sheet1
Genus 0	Genus 1	rho (Spearman)	p-value (SparCC)
Alistipes	Bifidobacterium	0.511449	0.0001
Alistipes	Coprobacillus	-0.540707	0
Bacteroides	Sutterella	0.676051	0
Bifidobacterium	Alistipes	0.511449	0.0001
Bifidobacterium	Blautia	-0.567444	0
Bifidobacterium	Clostridium	-0.524194	0
Bifidobacterium	Coprobacillus	-0.541595	0
Bifidobacterium	Lactobacillus	0.570973	0
Bifidobacterium	Parabacteroides	0.518577	0.0001
Blautia	Bifidobacterium	-0.567444	0
Blautia	Clostridium	0.606591	0
Blautia	Collinsella	0.662346	0
Blautia	Coprobacillus	0.579805	0
Blautia	Faecalibacterium	0.545267	0
Blautia	Parabacteroides	-0.624088	0
Blautia	Prevotella	-0.584821	0
Blautia	Ruminococcus	0.812788	0
Clostridium	Bifidobacterium	-0.524194	0
Clostridium	Blautia	0.606591	0
Clostridium	Collinsella	0.538114	0
Clostridium	Coprobacillus	0.692948	0
Clostridium	Faecalibacterium	0.612759	0
Clostridium	Lactobacillus	-0.520929	0
Clostridium	Parabacteroides	-0.600446	0
Clostridium	Ruminococcus	0.635657	0
Clostridium	Veillonella	0.512817	0.0002
Collinsella	Blautia	0.662346	0
Collinsella	Clostridium	0.538114	0
Collinsella	Coprobacillus	0.585685	0
Collinsella	Ruminococcus	0.615519	0
Collinsella	Veillonella	0.505832	0.0001
Coprobacillus	Alistipes	-0.540707	0
Coprobacillus	Bifidobacterium	-0.541595	0
Coprobacillus	Blautia	0.579805	0
Coprobacillus	Clostridium	0.692948	0
Coprobacillus	Collinsella	0.585685	0
Coprobacillus	Faecalibacterium	0.685196	0
Coprobacillus	Lactobacillus	-0.557676	0
Coprobacillus	Parabacteroides	-0.52693	0.0001
Coprobacillus	Ruminococcus	0.567468	0
Dialister	Prevotella	0.519537	0.0001
Faecalibacterium	Blautia	0.545267	0
Faecalibacterium	Clostridium	0.612759	0
Faecalibacterium	Coprobacillus	0.685196	0
Faecalibacterium	Lactobacillus	-0.632704	0
Faecalibacterium	Ruminococcus	0.706821	0
Lactobacillus	Bifidobacterium	0.570973	0
Lactobacillus	Clostridium	-0.520929	0
Lactobacillus	Coprobacillus	-0.557676	0
Lactobacillus	Faecalibacterium	-0.632704	0
Parabacteroides	Bifidobacterium	0.518577	0.0001
Parabacteroides	Blautia	-0.624088	0
Parabacteroides	Clostridium	-0.600446	0
Parabacteroides	Coprobacillus	-0.52693	0.0001
Parabacteroides	Ruminococcus	-0.653706	0
Prevotella	Blautia	-0.584821	0
Prevotella	Dialister	0.519537	0.0001
Ruminococcus	Blautia	0.812788	0
Ruminococcus	Clostridium	0.635657	0
Ruminococcus	Collinsella	0.615519	0
Ruminococcus	Coprobacillus	0.567468	0
Ruminococcus	Faecalibacterium	0.706821	0
Ruminococcus	Parabacteroides	-0.653706	0
Ruminococcus	Streptococcus	0.520209	0
Streptococcus	Ruminococcus	0.520209	0
Sutterella	Bacteroides	0.676051	0
Veillonella	Clostridium	0.512817	0.0002
Veillonella	Collinsella	0.505832	0.0001
