# Supplementary material for: Similarity of the dog and human gut microbiomes in gene content and response to diet
Source: Microbiome. 2018 Apr 19;6:72. doi: 10.1186/s40168-018-0450-3 (PMC5907387; doi:10.1186/s40168-018-0450-3)
Supplement: Supplementary file 6 — Table S6. Nutritional content of the 3 diets used in this study. Values shown refer to percentage (%) by weight. (XLSX 4 kb) [file 40168_2018_450_MOESM6_ESM.xlsx]

## Sheet: Sheet1
	Base diet	LPHC	HPLC
Moisture	8.5	8.61	8.34
Protein	27.42	24.95	49.42
CHO	39.48	42.03	15.4
Fat	16.62	16	16.9
Crude fiber	1.51	3.43	4.23
Ash	6.57	4.98	5.7
Total	100.1	100	99.99
